# Supplementary material for: Whole genome sequencing identifies zoonotic transmission of MRSA isolates with the novel mecA homologue mecC
Source: EMBO Mol Med. 2013 Mar 25;5(4):509–15. doi: 10.1002/emmm.201202413 (PMC3628104; doi:10.1002/emmm.201202413)
Supplement: Supplementary file 2 [file emmm0005-0509-sd2.xlsx]

## Sheet: Table S1 -MGE removed 
Table S1: Locations of regions encoding mobile genetic elements removed from the core SNPs used to generate the phylogeny
Feature	Start	Stop
SCCmec	34403	63821
ISSau2	366455	368109
Genomic island niSa-alpha	416136	440924
Pathogenicity island	851932	865918
Prophage phisa(LGA251)	873408	917150
ISSau2	1377358	1379012
Genomic island	1408728	1415009
Genomic island niSa-beta	1870422	1900149
ISSau2	2490722	2492376

## Sheet: Table S2 - SNPS removed
Table S2: SNPs removed from the core SNPs used to generate the phylogeny									Farm A			Farm B
LGA251 coordinate	CDS/Intergenic	strand	CDS name	MSSA476 ortholog	product / flanking CDS (intergenic SNPs)	Synonymous/Non-synonymous/ STOP	LGA251 base	SNP base	Cow A	Patient A1	Patient A2	Sheep B1	Sheep B2	Sheep B3	Patient B	Reason for removal
24485	Intergenic	-	-		downstream of SARLGA251_00170 (putative adenylosuccinate synthetase), upstream of SARLGA251_00180 (walR trancriptional regulator)	-	T	A	.	A	A	.	.	.	.	deletion
318263	CDS	1	SARLGA251_02600	SAS0278	conserved hypothetical protein	N/S	A	T,G	G	N	T	G	G	N	G	edge of deletion
319132	CDS	1	SARLGA251_02620	SAS0272	conserved hypothetical protein	S	A	T,G	N	T	T	N	N	G	N	edge of deletion
442465	CDS	1	SARLGA251_03850	SAS0408	putative cobalamin synthesis protein	N/S	A	T,G	G	N	T	N	N	N	N	insertion
830257	CDS	1	clfA	SAS0752	clumping factor	S	T	A,G	G	G	G	A	A	G	A	hypervariable repeat protein
830473	CDS	1	clfA	SAS0752	clumping factor	S	C	T	N	N	N	.	N	T	N	hypervariable repeat protein
831166	CDS	1	clfA	SAS0752	clumping factor	N	A	C,T	C	T	T	C	C	C	C	hypervariable repeat protein
835030	Intergenic	-	-		downstream of SARLGA251_07210 (putative exported protein), upstream of SARLGA251_07220 (putative exported protein)	-	C	A	A	N	A	A	.	.	N	deletion
917197	Intergenic	-	-		downstream of SARLGA251_08360 (phage protein), downstream of SARLGA251_08370 (putative membrane protein)	-	A	T	.	.	.	N	T	N	N	edge of phage deletion
917199	Intergenic	-	-		downstream of SARLGA251_08360 (phage protein), downstream of SARLGA251_08370 (putative membrane protein)	-	C	T	.	.	.	N	T	N	N	edge of phage deletion
917215	Intergenic	-	-		downstream of SARLGA251_08360 (phage protein), downstream of SARLGA251_08370 (putative membrane protein)	-	A	T	.	.	.	N	T	N	T	edge of phage deletion
955159	Intergenic	-	-		downstream of SARLGA251_08760 (putative NAD-specific glutamate dehydrogenase), downstream of SARLGA251_08770 (putative glycerophosphoryl diesterphosphodiesterase)	-	G	T	.	T	.	.	.	.	.	deletion
1218026	Intergenic	-	-		downstream of SARLGA251_11180 (conserved hypthetical), downstream of SARLGA251_11190 (conserved hypothetical)	-	C	A,T	T	N	N	T	N	N	A	low coverage
1380210	Intergenic	-	-		upstream of SARLGA251_12620 (conserved hypothetical protein), downstream of SARLGA251_12630 (putative membrane protein)	-	C	G	G	G	.	.	.	.	.	insertion
2640538	Intergenic	-	-		upstream of SARLGA251_23900 (putative transporter protein), downstream of SARLGA251_23910 (conserved hypothetical protein)	-	A	C	.	.	.	C	.	.	C	deletion
2654082	CDS	-1	clfB	SAS2516	fibrinogen and keratin-10 binding surface anchored protein	S	C	A	A	A	A	.	N	.	.	hypervariable repeat protein
2654442	CDS	-1	clfB	SAS2516	fibrinogen and keratin-10 binding surface anchored protein	S	G	C,T	C	N	T	C	C	C	C	hypervariable repeat protein
2735733	Intergenic	-	-		downstream of SARLGA251_24630 (putative DNA-binding protein), upstream of SARLGA251_24640 (putative nickel transport protein)	-	A	T	.	T	T	.	.	.	.	deletion

## Sheet: Table S3 - SNPS
Table S3: Single nucleotide polymorphisms (SNPs) present between the isolates in this study									Farm A			Farm B
LGA251 coordinate	CDS/Intergenic	strand	CDS name	MSSA476 ortholog	product / flanking CDS (intergenic SNPs)	Synonymous/Non-synonymous/ STOP	LGA251 base	SNP base	Cow A	Patient A1	Patient A2	Sheep B1	Sheep B2	Sheep B3	Patient B
5374	CDS	1	gyrB	SAS0005	DNA gyrase subunit B	S	C	A	.	.	.	.	.	A	.
21173	CDS	1	dnaC	SAS0016	DnaB-like helicase	N	C	T	T	T	T	.	.	.	.
33790	Intergenic	-	-		downstream of SARLGA251_00230 (putative LPXTG surface 5'-nucleotidase), upstream of SARLGA251_00240 (conserved hypothetical protein)	-	T	C	.	.	.	C	C	C	C
107337	CDS	-1	sirA	SAS0089	lipoprotein	N	A	G	.	.	.	G	G	G	G
119893	CDS	1	SARLGA251_01000	SAS0099	putative membrane protein	S	C	T	.	.	.	T	.	.	.
137438	CDS	-1	SARLGA251_01170	SAS0117	putative lipoprotein	N	G	A	.	.	.	A	A	.	A
140707	CDS	1	SARLGA251_01190	SAS0119	putative nucleotidase	N	C	T	T	T	T	.	.	.	.
193352	CDS	-1	glcA	SAS0164	glucose-specific PTS transporter protein, IIABC component	N	C	T	.	.	.	T	.	.	.
202535	CDS	1	SARLGA251_01660	SAS0170	putative type I restriction enzyme	N	A	T	T	T	T	.	.	.	.
207815	CDS	-1	SARLGA251_01700	SAS0181	ABC transporter ATP-binding protein	N	C	G	.	.	.	G	G	G	G
215177	Intergenic	-	-		downstream of SARLGA251_01740 (putative gamma-glutamyltranspeptidase), SARLGA251_01750 (putative phosphodiesterase)	-	T	C	.	.	.	C	C	.	C
219764	CDS	1	SARLGA251_01790	SAS0191	putative sugar transport system permease	N	A	G	.	.	.	G	G	.	G
229022	CDS	-1	SARLGA251_01870	SAS0199	putative sensor kinase protein	N	G	C	.	.	.	C	C	C	C
237471	CDS	-1	SARLGA251_01930	SAS0205	hypothetical protein	N	T	C	.	.	.	C	C	.	C
246792	CDS	-1	fadE	SAS0210	putative acyl-CoA synthetase	N	C	T	.	.	.	T	.	.	.
259406	CDS	1	SARLGA251_02080	SAS0220	putative PTS multi-domain regulator(pseudogene)	N	C	T	T	.	.	.	.	.	.
280504	CDS	1	lrgA	SAS0239	holin-like protein	S	C	T	.	.	.	T	T	T	T
286603	CDS	1	bglA	SAS0243	6-phospho-beta-glucosidase	N	A	G	.	.	.	G	G	G	G
294773	Intergenic	-	-		upstream of SARLGA251_02380 (putative transport protein), upstream of SARLGA251_02390 (putative choloylglycine hydrolase)	-	C	T	.	.	.	T	T	.	T
349387	CDS	-1	SARLGA251_02900	SAS0306	putative membrane protein	N	T	C	.	.	.	C	C	.	C
351181	CDS	-1	SARLGA251_02920	SAS0308	putative PTS transport system IIA component	N	G	C	C	C	C	.	.	.	.
358952	CDS	1	SARLGA251_02990	SAS0315	putative luciferase-like monooxygenase	S	G	A	.	.	.	A	A	A	A
379618	CDS	-1	SARLGA251_03190	SAS0333	methylenetetrahydrofolate reductase	N	T	C	.	.	.	C	C	C	C
379736	CDS	-1	SARLGA251_03190	SAS0333	methylenetetrahydrofolate reductase	N	G	C	C	C	C	.	.	.	.
380192	CDS	-1	SARLGA251_03190	SAS0333	methylenetetrahydrofolate reductase	N	A	G	G	.	.	.	.	.	.
382860	Intergenic	-	-		upstream of SARLGA251_03210 (Cys/Met metabolism PLP-dependent enzyme), upstream of SARLGA251_03220 (putative DNA-binding protein)	-	A	C	C	C	C	.	.	.	.
384236	CDS	1	SARLGA251_03220	SAS0336	putative DNA-binding protein	N	A	G	.	.	.	G	G	.	G
387175	Intergenic	-	-		upstream of SARLGA251_03260 (hypothetical protein), upstream of SARLGA251_03270 (30S ribosomal protein S6)	-	A	G	.	.	.	G	G	.	G
474134	CDS	1	SARLGA251_04090	-	GntR family regulatory protein	N	A	G	.	.	.	G	G	G	G
486389	CDS	1	SARLGA251_04150	SAS0438	Orn/Lys/Arg decarboxylase family protein	N	C	G	.	.	.	G	G	G	G
497337	CDS	1	SARLGA251_04270	SAS0450	ribosomal RNA adenine dimethylase	S	G	T	.	.	.	T	T	T	T
517101	Intergenic	-	-		downstream of SARLGA251_04450 (putative cell division protein), upstream of SARLGA251_04460 (putative chaperonin)	-	T	A	.	.	.	A	A	.	A
517114	Intergenic	-	-		downstream of SARLGA251_04450 (putative cell division protein), upstream of SARLGA251_04460 (putative chaperonin)	-	A	G	.	.	.	G	G	.	G
518106	CDS	1	SARLGA251_04460	SAS0469	putative chaperonin	N	C	T	.	.	.	T	T	.	T
572908	CDS	-1	SARLGA251_04850	SAS0507	putative peptidase	N	C	T	.	.	.	T	T	T	T
585023	Intergenic	-	-		downstream of SARLGA251_04960 (FMN-dependent NADPH-azoreductase), upstream of SARLGA251_04970 (serine-aspartate repeat-containing protein C)	-	C	A	.	.	.	A	A	.	N
585062	Intergenic	-	-		downstream of SARLGA251_04960 (FMN-dependent NADPH-azoreductase), upstream of SARLGA251_04970 (serine-aspartate repeat-containing protein C)	-	G	T	.	.	.	T	T	N	T
588210	Intergenic	-	-		downstream of SARLGA251_04970 (serine-aspartate repeat-containing protein C), upstream of SARLGA251_04980 (serine-aspartate repeat-containing protein D)	-	G	A	A	A	A	.	.	.	.
616619	CDS	-1	SARLGA251_05210	SAS0544	putative membrane protein	S	A	G	.	.	.	G	G	G	G
697313	Intergenic	-	-		downstream of SARLGA251_05990 (putative membrane protein), upstream of SARLGA251_06000 (AraC family regulatory protein)	-	A	G	.	.	.	G	G	G	G
702927	CDS	1	SARLGA251_06040	SAS0636	hypothetical protein	N	G	T	.	.	.	.	.	T	.
731189	CDS	1	SARLGA251_06340	SAS0666	putative N-acetylglucosamine-6-phosphate deacetylase	N	C	T	.	T	T	.	.	.	.
733457	Intergenic	-	-		upstream of SARLGA251_06360 (aldo/keto reductase family protein), downstream of SARLGA251_06610 (NADPH-dependent 7-cyano-7-deazaguanine reductase)	-	T	G	G	G	G	.	.	.	.
760755	Intergenic	-	-		upstream of SARLGA251_06600 (putative proton-dependent oligopeptide transport protein)	-	A	G	.	.	.	G	G	G	G
762529	Intergenic	-	-		upstream of SARLGA251_06620 (putative membrane protein), upstream of SARLGA251_06630 (protein nrdI)	-	T	C	C	C	C	.	.	.	.
783341	Intergenic	-	-		downstream of SARLGA251_06820 (DegV family protein), 344 bp upstream of SARLGA251_06830 (putative helicase)	-	G	A	A	A	A	.	.	.	.
802733	CDS	1	trxB	SAS0729	putative thioredoxin reductase	S	G	A	.	.	.	A	A	.	A
817865	CDS	1	pgm	SAS0741	putative 2,3-bisphosphoglycerate-independent phosphoglycerate mutase	N	A	G	.	.	.	G	G	G	G
827010	Intergenic	-	-		upstream of SARLGA251_07160 (putative lipoprotein), upstream of SARLGA251_07170 (putative membrane protein)	-	T	A	A	A	A	.	.	.	.
827488	CDS	1	SARLGA251_07170	SAS0750	putative membrane protein	N	G	A	.	.	.	A	A	A	A
839181	Intergenic	-	-		upstream of SARLGA251_07270 (putative exported protein), downstream of SARLGA251_07280 (putative membrane protein)	-	C	A	.	.	.	A	A	A	A
974155	CDS	-1	SARLGA251_08890	SAS0841	putative haloacid dehalogenase-like hydrolase	S	T	G	G	G	G	.	.	.	.
975346	Intergenic	-	-		downstream of SARLGA251_08900 (conserved hypothetical protein), upstream of SARLGA251_08910 (putative membrane protein),	-	C	A	.	.	.	A	A	.	A
981261	Intergenic	-	-		upstream of SARLGA251_08930 (LysR family regulatory protein), upstream of SARLGA251_08940 (hypothetical protein)	-	G	T	.	N	N	T	T	T	N
997859	CDS	1	appF	SAS0863	putative oligopeptide transport ATP-binding protein	N	G	A	.	.	.	.	A	.	.
1023172	Intergenic	-	-		upstream of SARLGA251_09320 (processive diacylglycerol glucosyltransferase), upstream of SARLGA251_09330 (UDP-N-acetylmuramoyl-L-alanyl-D-glutamate--L-lysi ne ligase)	-	T	A	.	.	.	A	A	A	A
1034403	CDS	-1	SARLGA251_09400	SAS0958	putative regulatory protein	S	A	G	.	.	.	G	G	.	G
1034614	Intergenic	-	-		upstream of SARLGA251_09400 (putative regulatory protein), upstream of SARLGA251_09410 (conserved hypothetical protein)	-	C	A	A	A	A	.	.	.	.
1053416	CDS	-1	sspA	SAS0984	glutamyl endopeptidase	N	C	T	T	T	T	.	.	.	.
1063178	CDS	-1	SARLGA251_09700	SAS0991	putative exported protein	N	T	C	.	.	.	C	C	C	C
1073331	CDS	1	purK	SAS1001	putative phosphoribosylaminoimidazole carboxylase ATPase subunit	S	T	C	.	.	.	C	C	C	C
1080986	Intergenic	-	-		downstream of SARLGA251_09860 (putative phosphoribosylglycinamide formyltransferase), upstream of SARLGA251_09870 (putative bifunctional purine biosynthesis protein )	-	G	A	A	A	A	.	.	.	.
1167656	Intergenic	-	-		downstream of SARLGA251_10690 (putative exported protein), downstream of SARLGA251_10700 (putative membrane protein)	-	G	A	.	.	.	.	A	.	.
1169990	CDS	-1	hla	SAS1097	alpha-hemolysin precursor (pseudogene)	N	C	A	A	A	A	.	.	.	.
1171004	Intergenic	-	-		upstream of SARLGA251_10730 (alpha-hemolysin precursor), upstream of SARLGA251_10740 (hypothetical protein)	-	A	G	.	.	.	.	.	G	.
1171010	Intergenic	-	-		upstream of SARLGA251_10730 (alpha-hemolysin precursor), upstream of SARLGA251_10740 (hypothetical protein)	-	T	C	.	.	.	C	C	.	C
1175224	CDS	1	otc	SAS1102	ornithine carbamoyltransferase	S	T	G	.	.	.	G	G	G	G
1230127	CDS	1	rlmN	SAS1152	Ribosomal RNA large subunit methyltransferase N	N	G	A	.	.	.	A	A	.	A
1260211	CDS	1	rnhB	SAS1178	putative ribonuclease HII	S	A	G	G	G	G	.	.	.	.
1286141	CDS	1	polC	SAS1198	DNA polymerase III PolC-type	S	A	G	G	G	G	.	.	.	.
1311660	CDS	1	cvfA	SAS1220	putative exported protein	N	C	T	T	T	T	.	.	.	.
1326928	CDS	1	glpK	SAS1233	glycerol kinase	N	T	G	.	.	.	G	G	G	G
1332223	CDS	-1	SARLGA251_12150	SAS1238	putative glutathione peroxidase	N	C	T	T	T	T	.	.	.	.
1333628	CDS	1	SARLGA251_12160	SAS1239	GTPase	N (STOP)	C	T	T	T	T	.	.	.	.
1348864	Intergenic	-	-		upstream of SARLGA251_12340 (putative exported protein), upstream of SARLGA251_12350 (hypothetical protein)	-	T	C	C	C	C	.	.	.	.
1403078	CDS	1	trpC	SAS1310	indole-3-glycerol phosphate synthase	N	C	A	A	A	A	.	.	.	.
1427385	Intergenic	-	-		upstream of SARLGA251_13060 (phosphate-binding lipoprotein), downstream of SARLGA251_13070 (conserved virulence factor B)	-	C	T	T	T	T	.	.	.	.
1447203	CDS	-1	SARLGA251_13250	SAS1351	conserved hypothetical protein	N	G	A	A	A	A	.	.	.	.
1456914	Intergenic	-	-		upstream of SARLGA251_13320 (response regulator ArlR), downstream of SARLGA251_13330 (putative membrane protein)	-	G	A	A	N	N	.	.	.	.
1469140	CDS	1	SARLGA251_13480	SAS1375	putative membrane protein	N	G	A	.	.	.	A	A	.	A
1492980	CDS	-1	ebh	SAS1377	very large surface anchored protein (pseudogene)	N	G	A	A	A	A	.	.	.	.
1542957	CDS	-1	gpsA	SAS1415	glycerol-3-phosphate dehydrogenase [NAD(P)+]	N	C	T	.	.	.	T	T	.	T
1563984	CDS	-1	SARLGA251_14070	SAS1439	putative ADP-ribose pyrophosphatase	N	C	T	T	T	T	.	.	.	.
1572590	CDS	-1	malA	SAS1447	alpha-D-1,4-glucosidase	N	G	A	.	.	.	A	A	A	A
1573999	CDS	-1	malR	SAS1448	maltose operon transcriptional repressor	N	A	T	T	T	T	.	.	.	.
1611699	CDS	-1	pbpF	SAS1490	penicillin-binding protein PBP2B	N	T	C	.	.	.	C	C	.	C
1683946	CDS	-1	SARLGA251_15310	SAS1564	conserved hypothetical protein	S	C	T	T	T	T	.	.	.	.
1704182	Intergenic	-	-		upstream of SARLGA251_15460 (Spo0B-associated GTP-binding protein), upstream of SARLGA251_15470 (50S ribosomal protein L27)	-	T	A	A	A	N	A	A	.	A
1705923	Intergenic	-	-		upstream of SARLGA251_15490 (50S ribosomal protein L21), downstream of SARLGA251_15500 (putative membrane protein)	-	C	T	.	.	.	T	T	T	T
1773963	CDS	-1	SARLGA251_16050	SAS1641	putative membrane protein	N	G	A	.	.	.	A	A	A	A
1824283	Intergenic	-	-		upstream of SARLGA251_16440 (putative polysaccharide biosynthesis protein), upstream of SARLGA251_16450 (putative exported protein)	-	T	C	.	.	.	C	C	.	C
1839869	CDS	-1	SARLGA251_16530	SAS1689	conserved hypothetical protein	N	G	A	.	.	.	A	A	A	A
1862531	CDS	-1	SARLGA251_16760	SAS1713	conserved hypothetical protein	N	T	C	.	.	.	C	C	C	C
1867238	Intergenic	-	-		upstream of SARLGA251_16810 (putative lipoprotein), upstream of SARLGA251_16820 (putative lipoprotein)	-	A	T	N	T	T	.	.	.	.
1919288	CDS	-1	SARLGA251_17290	SAS1767	putative membrane protein	N	G	A	A	A	A	.	.	.	.
1919794	Intergenic	-	-		upstream of SARLGA251_17290 (putative membrane protein), downstream of SARLGA251_17300 (putative DNA-binding protein)	-	C	A	.	.	.	A	A	.	A
1920316	CDS	-1	SARLGA251_17300	SAS1768	putative DNA-binding protein	N	T	G	G	G	G	.	.	.	.
1921676	CDS	-1	yhcS	SAS1770	histidine kinase protein	N	T	A	A	A	A	.	.	.	.
1948030	CDS	-1	SARLGA251_17480	SAS1788	ABC transporter ATP-binding protein	S	A	G	G	G	G	.	.	.	.
1973147	Intergenic	-	-		downstream of SARLGA251_17750 (ferritin), upstream of SARLGA251_17760 (putative exonuclease)	-	A	C	.	.	.	C	C	C	C
1982959	CDS	1	putP	SAS1825	high affinity proline permease	N	G	T	.	.	.	.	.	T	.
1984944	CDS	1	SARLGA251_17870	-	putative 2-nitropropane dioxygenase	S	C	T	.	.	.	T	T	T	T
1993030	CDS	-1	purB	SAS1831	adenylosuccinate lyase	N	G	T	T	T	T	.	.	.	.
2000462	CDS	1	SARLGA251_17990	SAS1838	putative oxygenase	N	G	A	.	A	A	.	.	.	.
2016896	CDS	-1	SARLGA251_18160	SAS1856	putative membrane protein	N	C	T	.	.	.	T	T	N	T
2048778	Intergenic	-	-		upstream of SARLGA251_18440 (sucrose operon repressor), downstream of SARLGA251_18450 (ammonium transporter family protein)	-	T	C	.	.	.	.	.	C	.
2050940	CDS	-1	SARLGA251_18470	SAS1950	putative membrane protein	N	A	G	.	.	.	.	G	.	.
2060001	CDS	-1	SARLGA251_18550	SAS1956	conserved hypothetical protein	N	C	T	T	T	T	.	.	.	.
2062457	CDS	1	ilvD	SAS1958	putative dihydroxy-acid dehydratase	N	G	T	.	.	.	T	T	T	T
2063702	CDS	1	ilvB	SAS1959	acetolactate synthase large subunit	N	C	T	.	.	.	T	T	T	T
2149619	CDS	-1	pyn	SAS2039	putative pyrimidine-nucleoside phosphorylase	N	C	A	.	.	.	A	A	.	A
2159323	CDS	1	czrB	SAS2049	zinc resistance protein	S	C	T	T	.	.	.	.	.	.
2168824	CDS	1	SARLGA251_19530	SAS2058	putative transcriptional antiterminator	N	A	T	T	T	T	.	.	.	.
2176825	CDS	-1	fmtB	SAS2061	LPXTG surface-anchored protein	N	G	T	.	.	.	T	.	.	.
2198608	CDS	-1	SARLGA251_19690	SAS2075	putative membrane protein	N	G	A	.	.	.	A	A	A	A
2208049	CDS	1	SARLGA251_19760	SAS2082	hypothetical protein	N (STOP)	G	A	.	.	.	.	.	A	.
2213082	CDS	-1	SARLGA251_19810	SAS2087	putative zinc-binding dehydrogenase	N	C	A	A	A	A	.	.	.	.
2219893	CDS	-1	lacD	SAS2093	tagatose 1,6-diphosphate aldolase	N	G	A	.	.	.	A	A	A	A
2279268	CDS	-1	moeB	SAS2166	putative molybdopterin synthase sulfurylase	N	G	A	.	.	.	A	A	.	A
2282786	CDS	1	SARLGA251_20640	SAS2170	FdhD/NarQ family protein	N	G	A	A	A	A	.	.	.	.
2293336	CDS	1	ureF	SAS2181	urease accessory protein UreF	N	A	G	G	G	G	.	.	.	.
2304924	CDS	1	SARLGA251_20860	SAS2194	putative exported protein	N	A	G	.	.	.	G	G	G	G
2319547	CDS	-1	SARLGA251_20990	SAS2209	putative amino acid permease	N	T	C	.	.	.	C	C	C	C
2380136	CDS	-1	SARLGA251_21580	SAS2264	pyridine nucleotide-disulphide oxidoreductase family protein	S	A	G	.	.	.	G	G	G	G
2386196	Intergenic	-	-		upstream of SARLGA251_21630 (PTS system, sucrose-specific IIBC component), upstream of SARLGA251_21640 (conserved hypothetical protein)	-	C	T	T	T	T	.	.	.	.
2387927	Intergenic	-	-		downstream of SARLGA251_21640 (conserved hypothetical protein), upstream of SARLGA251_21650 (AraC family regulatory protein)	-	G	A	.	.	.	A	A	A	A
2415564	CDS	-1	SARLGA251_21890	SAS2298	addiction module, toxin	N	G	T	T	T	T	.	.	.	.
2420057	CDS	-1	SARLGA251_21950	SAS2304	transport system membrane protein	S	T	C	C	C	C	.	.	.	.
2426684	CDS	1	sbi	SAS2309	IgG-binding protein	N (STOP)	C	T	.	.	.	T	T	T	T
2446019	CDS	1	SARLGA251_22170	SAS2328	hypothetical protein	N	A	G	.	.	.	.	.	G	.
2458859	Intergenic	-	-		upstream of SARLGA251_22250 (putative transport protein), downstream of SARLGA251_22260 (putative glycine betaine/carnitine/choline transport system permease protein)	-	T	C	.	.	.	.	.	C	.
2461587	CDS	-1	opuCA		putative glycine betaine/carnitine/choline transport ATP-binding protein	S	G	A	A	A	A	.	.	.	.
2525743	Intergenic	-	-		upstream of SARLGA251_22840 (putative membrane protein), downstream of SARLGA251_22850 (putative transporter protein)	-	A	G	.	.	.	G	G	G	G
2548534	CDS	-1	SARLGA251_23070	SAS2418	putative membrane protein	S	A	G	.	.	.	G	G	.	G
2548676	CDS	-1	SARLGA251_23070	SAS2418	putative membrane protein	N	A	G	G	G	G	.	.	.	.
2564917	CDS	1	clpL	SAS2434	putative ATP-dependent protease ATP-binding subunit ClpL	N	G	A	A	A	A	.	.	.	.
2576006	CDS	1	copA	SAS2443	putative copper importing ATPase A	S	G	A	.	.	.	A	A	.	A
2581777	CDS	-1	crtN	SAS2447	squalene synthase	S	C	T	.	.	.	T	T	T	T
2606135	Intergenic	-	-		upstream of SARLGA251_23610 (conserved hypothetical protein), downstream of SARLGA251_23620 (hypothetical protein)	-	G	A	.	.	.	A	A	N	N
2622914	CDS	1	SARLGA251_23780	SAS2490	putative membrane protein	N	G	A	A	A	A	.	.	.	.
2624345	Intergenic	-	-		downstream of SARLGA251_23790 (fructose-bisphosphate aldolase class I), downstream of SARLGA251_23800 (putative malate:quinone oxidoreductase 2)	-	C	A	.	.	.	A	A	A	A
2626798	CDS	-1	SARLGA251_23810	SAS2494	putative AMP-binding enzyme	N	T	C	.	.	.	C	C	C	C
2632555	CDS	-1	cudA	SAS2498	putative betaine aldehyde dehydrogenase	N	C	A	.	.	.	A	A	A	A
2634246	CDS	-1	cudT	SAS2501	choline transporter	N	G	A	.	.	.	.	.	A	.
2650624	CDS	1	phoB	SAS2513	alkaline phosphatase III precursor	S	A	T	T	T	T	.	.	.	.
2674806	CDS	-1	SARLGA251_24150	SAS2529	putative membrane protein	N	C	T	.	.	.	T	T	T	T
2689695	CDS	-1	SARLGA251_24240	SAS2538	conserved hypothetical protein	N	G	A	A	A	A	.	.	.	.
2697969	Intergenic	-	-		upstream of SARLGA251_24260 (serine-rich adhesin for platelets), downstream of SARLGA251_24270 (conserved hypothetical protein)	-	T	C	.	.	.	C	C	C	C
2709005	CDS	1	icaA	SAS2552	glucosaminyltransferase	S	A	G	G	G	G	.	.	.	.
2714751	Intergenic	-	-		upstream of SARLGA251_24440 (lipase precursor), downstream of SARLGA251_24450 (putative histidine biosynthesis bifunctional protein)	-	C	T	.	.	.	T	T	T	T
2717314	CDS	-1	hisA	SAS2559	putative phosphoribosylformimino-5-aminoimidazole carboxamideribotide isomerase	N	C	T	.	.	.	T	.	.	.
2735108	Intergenic	-	-		upstream of SARLGA251_24620 (putative membrane protein) and upstream of SARLGA251_24630 (putative DNA-binding protein)	-	C	A	.	.	.	A	A	A	A
2740147	CDS	1	vraE	SAS2586	ABC transporter permease protein	N	C	T	.	.	.	T	T	.	T
2742033	Intergenic	-	-		downstream of SARLGA251_24680 (ABC transporter), upstream of SARLGA251_24690 (cold shock protein)	-	C	G	G	G	G	.	.	.	.

## Sheet: Table S4 - MGE SNPS
Table S4: Single nucleotide polymorphisms (SNPs) present in mobile genetic elements (MGE) in the isolates in this study								Farm A			Farm B
LGA251 coordinate	CDS/Intergenic	strand	CDS name	product / flanking CDS (intergenic SNPs)	Synonymous/Non-synonymous	LGA251 base	SNP base	Cow A	Patient A1	Patient A2	Sheep B1	Sheep B2	Sheep B3	Patient B	MGE
49503	CDS	-1	SARLGA251_00390	putative membrane protein	S	A	G	.	.	.	.	G	.	.	SCCmec
416292	Intergenic	-	-	upstream of SARLGA251_03590 (NAD dependent epimerase/dehydratase family protein), upstream of SARLGA251_03600 (exotoxin)	-	C	T	T	T	T	.	.	.	.	Genomic island niSa-alpha
418632	CDS	1	SARLGA251_03620	exotoxin	S	C	T	T	.	T	T	T	T	T	Genomic island niSa-alpha
439323	CDS	1	SARLGA251_03810	hypothetical protein	N	C	T	.	.	.	T	T	.	T	Genomic island niSa-alpha
863054	CDS	-1	SARLGA251_07650	pathogenicity island protein	N	T	C	.	.	.	C	C	C	C	Pathogenicity island
1878882	CDS	-1	splE	serine protease	N	G	A	.	.	.	.	A	.	.	Genomic island niSa-beta
1879474	Intergenic	-	-	upstream of SARLGA251_16930 (serine protease), downstream of SARLGA251_16940 (serine protease)	-	C	T	T	.	.	.	T	N	.	Genomic island niSa-beta
1894477	CDS	-1	hlgB	gamma-hemolysin component B	N	C	A	A	A	A	.	.	.	.	Genomic island niSa-beta
1895359	CDS	-1	hlgA	gamma-hemolysin component A	N	T	C	.	.	.	.	.	C	.	Genomic island niSa-beta

## Sheet: Table S5 - Large deletions
Table S5: Large deletions in isolates in this study compared to LGA251 potentially associated with virulence and antibiotic resistance
Gene(s)	Function	Start	Stop	Size	Bases	Cow A	Patient A1	Patient A2	Sheep A	Sheep B	Sheep C	Patient B
SARLGA251_00820 - 00830	putative membrane protein, HTH-type transcriptional regulator NorG	96760	99156	-2396	GAATAATTATGTATTTTGAAAGAAGTTACTTAAACTAACGCCTAGTAGAGTGATAATTCCGCCTATAATAGCAAGGGTTGTTGGTAGCTCGTCTAATAACAGATAAGATAATAATAAAGAAACGATAGGTGTTAAATAAAGAGACATTGTTGCATCAGAGACACCAACTGACTTCACGATATAAGCAAGCAAAACGTATGGAATTATAGTAGGGAATATAGCTAAATAAAGTACCGATACTATTGATGTAAAAGTGGCGCCGTGTATATCGTTGATGATTTCAGGAATAAAAATAAGCATAAATGGTGAGCTTGCCATTATTGTATATAGTGTGAAAGCGATGAAGCCGTATTTTTCTATGTATTTTTTCTGGAAAGTAAAATACAAACTTTCACTAAA…	Yes	Yes	Yes	Yes	Yes	Yes	Yes
SARLGA251_24600	collagen adhesin	2728734	2732026	-3291	TTAGTCTGCTTACATACAGATTAAAAGTGACCTATTAATATCATGTATTATACATAGAACTAGGAATAGCCATATCTATAAAAATAATTATAATGGTTTATGAGTTAAATCTTTTTCTTAAAATTAAATACAATCCCAATATACCTATAAATACCCATGTAATCCAAGAAGTTATAATCTTCATACCAGTTTTTGGTAATTCTTTTAGAGGATTTTCAGGTTTGGTTTTATTATCTTTAGGTTGATCAACCTTATCCACTTTTGATGGCTCATCTGGGGGAGTTGGTTTAACTTTATTAGAATGATCAGGTTTATTTGGTGGTGTTTTGTCTTTTGGTTTTTCAGGATAGATTGGTTTATTAGGTTTTTCTGGCGTATATTTATTCGTCACAATCAAGT…	Yes	Yes	Yes	Yes	Yes	Yes	Yes

## Sheet: Table S6 - SNPs of interest  
Table S2: SNPs with potential biological significance. Ref base is the base in the reference genome LGA251. * SNP type: NS = Non-synonymous or Int = Intergenic.
LGA251 locus	Position	gene	Putative function	SNP	Ref	SNP	Farm A			Farm B
				type*			Cow	Patient A1	Patient A2	Sheep B1	Sheep	Sheep B3	Patient B
							A				B2
SARLGA251_03190	379618		methylenetetrahydrofolate reductase	NS	T	C	No	No	No	Yes	Yes	Yes	Yes
SARLGA251_03190	379736		methylenetetrahydrofolate reductase	NS	G	C	Yes	Yes	Yes	No	No	No	No
SARLGA251_03190	380192		methylenetetrahydrofolate reductase	NS	A	G	Yes	No	No	No	No	No	No
SARLGA251_10730	1169990	hla	alpha-hemolysin precursor	NS	C	A	Yes	Yes	Yes	No	No	No	No
intergenic	1171004		upstream of SARLGA251_10730 (alpha-hemolysin precursor), upstream of SARLGA251_10740 (hypothetical protein)	Int	A	G	No	No	No	No	No	Yes	No
intergenic	1171010		upstream of SARLGA251_10730 (alpha-hemolysin precursor), upstream of SARLGA251_10740 (hypothetical protein)	Int	T	A	No	No	No	Yes	Yes	No	Yes
SARLGA251_14150	1572590	malA	alpha-D-1,4-glucosidase	NS	G	A	No	No	No	Yes	Yes	Yes	Yes
SARLGA251_14160	1573999	malR	maltose operon transcriptional repressor	NS	A	T	Yes	Yes	Yes	No	No	No	No
SARLGA251_17090	1894477	hlgB	gamma-hemolysin component B	NS	C	A	Yes	Yes	Yes	No	No	No	No
SARLGA251_17990	2000462		putative nitric oxide synthase	NS	G	A	No	Yes	Yes	No	No	No	No
SARLGA251_23850	2632555	cudA	putative betaine aldehyde dehydrogenase	NS	C	A	No	No	No	Yes	Yes	Yes	Yes
SARLGA251_23870	2634246	cudT	choline transporter	NS	G	A	No	No	No	No	No	Yes	No
